# Supplementary material for: Solution Structure and Phylogenetics of Prod1, a Member of the Three-Finger Protein Superfamily Implicated in Salamander Limb Regeneration
Source: PLoS One. 2009 Sep 22;4(9):e7123. doi: 10.1371/journal.pone.0007123 (PMC2740830; doi:10.1371/journal.pone.0007123)
Supplement: Table S1 — Pairwise structure distances for the representative set of TFP domain 3D structures used in the structure-based phylogenetic analysis. The distance (D) between any given structures A and B was calculated using the formula DAB = SAA+SBB−2*SAB, where S is the similarity score calculated by the phenotypic plasticity method (PPM). (0.04 MB XLS) [file pone.0007123.s008.xls]

## Sheet: ppm-new-dist
Table S1. Distance matrix of TFP structures obtained using PPM similarity scores
	1bte	1cdt	1chv	1cre	1drs	1f94	1fas	1ff4	1ffj	1fsc	1g6m	1h0j	1hc9b	1hc9	1iq9	1je9	1jgk	1kba	1kbs	1ks6	1ktz	1kxi	1lsi	1m9z		1mr6	1nor	1ntn	1ntx	1nxb	1qkd	1rew	1rl5	1s4y	1tfs	1tgx	1txa	1ug4	1v6p	1vb0	1vyc	1w6b	2abx	2ccx	2cdx	2ctx	2era	2fd62	2fd63
1bte	0	114.78	171.61	149.25	148.15	129.54	132.67	123.96	116.98	124.48	123.41	117.37	137.34	139.19	120.53	118.89	170.54	135.54	169.89	161.46	173.05	121.08	196.52	172.32	1bte	141.43	117.57	135.97	116.45	119.67	118.66	162.55	114.87	23.23	117.25	117.99	176.74	115.91	120.53	117.04	110.57	155.15	194.12	118.29	140.25	134.18	119.91	147.75	144.2
1cdt	114.78	0	13.67	35.47	136.53	67.58	84.03	56.28	15.5	84.1	74.57	13.55	64.88	65.15	50.41	75.79	130.14	67.52	57.01	159.68	158.27	40.62	129.42	157.84	1cdt	86.23	72.77	65.61	75.69	57.51	77.24	126.93	10.89	127.21	73.43	25.29	120.32	19.05	49.99	73.84	60.25	93.81	112.94	17.03	19.07	66.8	82.11	104.47	111.86
1chv	171.61	13.67	0	27.72	128.22	100.33	109.94	80.39	21.11	92.91	95.36	33	104.01	103.58	116.04	111.32	143.03	105.77	72.74	209.31	180.84	79.89	133.97	166.31	1chv	115.4	94.66	105.4	100.12	104.48	100.03	146.7	36.68	164.22	92.58	60.4	102.21	57.44	96.28	97.83	78.46	107	116.43	69.98	62.44	92.11	101.92	132.42	130.95
1cre	149.25	35.47	27.72	0	109.22	93.95	126.14	93.13	18.89	87.63	88.38	33.98	95.57	97.8	96.34	95.5	91.75	107.29	55.04	171.07	185.4	53.55	123.63	183.81	1cre	122.62	98.24	97.26	103.48	107	106.95	142.4	38.94	141.58	126.46	47.18	129.45	59.48	102.54	90.65	94.26	109.5	135.75	40.1	73.12	101.97	103.18	142.26	130.03
1drs	148.15	136.53	128.22	109.22	0	92.83	81.58	85.21	102.81	83.25	64.3	137.46	91.69	91.96	57.12	70.46	130.85	115.65	116.78	158.09	158.5	80.93	150.05	158.29	1drs	112.08	56.3	112.46	51.48	54.62	55.01	123.84	144.56	146.54	64.8	109.94	136.41	109.34	64.94	56.87	127.92	139.2	173.83	83.1	138.72	112.91	57.4	131.78	116.79
1f94	129.54	67.58	100.33	93.95	92.83	0	107.35	73.56	71.56	121.38	108.05	70.49	87.84	85.17	106.27	108.93	88.9	89.5	104.39	142.18	145.33	68.96	144.56	144.94	1f94	76.19	86.57	83.07	89.97	111.13	89.58	124.99	72.33	144.51	91.51	70.15	129.82	69.17	67.17	87.76	78.39	108.89	122.74	65.03	102.19	97.98	111.71	125.25	107.18
1fas	132.67	84.03	109.94	126.14	81.58	107.35	0	82.51	88.43	11.41	78.74	88.44	108.57	108.84	92.34	75.96	106.03	111.83	132.68	170.63	169.38	69.77	148.49	168.21	1fas	115.06	70.7	106.16	87.12	84.66	91.31	138.26	110.38	129.78	88.52	85.9	140.89	85.86	91.14	82.75	113.82	116.68	146.65	98.62	109.92	100.51	84.84	123.8	120.31
1ff4	123.96	56.28	80.39	93.13	85.21	73.56	82.51	0	56.96	77.54	43.27	58.77	58.3	59.85	81.59	52.25	112.22	55.86	97.99	174.9	154.43	61.58	108.58	154.02	1ff4	72.65	72.79	53.63	64.41	54.79	74.4	124.51	55.97	116.03	105.73	59.63	127.32	56.09	43.53	76.96	33.01	78.93	105.24	60.09	83.17	80.78	55.63	107.41	107.74
1ffj	116.98	15.5	21.11	18.89	102.81	71.56	88.43	56.96	0	90.78	76.83	3.33	68.1	66.37	54.79	75.35	95.84	68.72	57.01	156.08	155.01	31.9	116.58	154.58	1ffj	88.37	53.39	71.83	78.57	78.85	78.4	128.91	9.17	117.17	70.91	16.23	121.54	11.55	63.89	73.44	55.41	94.31	99.58	10.97	0	67.8	80.11	112.29	111.6
1fsc	124.48	84.1	92.91	87.63	83.25	121.38	11.41	77.54	90.78	0	70.15	86.87	104.52	106.13	78.91	65.21	126.38	105.6	131.31	163.94	168.81	64.02	145.76	167.86	1fsc	111.79	63.27	87.51	58.73	66.77	80.96	139.09	89.07	121.75	62.67	85.57	139.06	86.11	63.67	78.5	97.23	113.55	141.26	85.51	112.23	79.82	85.69	120.35	111.22
1g6m	123.41	74.57	95.36	88.38	64.3	108.05	78.74	43.27	76.83	70.15	0	77.42	81.25	75.22	25	23.5	82.71	87.83	112.2	172.83	146.62	71.59	131.31	146.19	1g6m	85.96	32.14	77.02	24.82	31.78	31.89	124.66	77.28	119.94	56.88	78.46	126.35	77.8	10.14	26.01	51.64	87.86	135.55	76.66	89.58	55.25	32.64	97.42	102.99
1h0j	117.37	13.55	33	33.98	137.46	70.49	88.44	58.77	3.33	86.87	77.42	0	69.13	69.4	54.56	82.36	130.39	73.07	54.52	158.25	157.18	42.05	118.13	156.77	1h0j	89.9	53.98	69.08	58.96	79.92	60.01	127.76	7	117.36	89.64	15.2	119.81	8.72	58.18	74.05	61.36	97.08	106.17	12.34	29.04	94.45	62.84	113.44	111.03
1hc9b	137.34	64.88	104.01	95.57	91.69	87.84	108.57	58.3	68.1	104.52	81.25	69.13	0	0.67	71.81	64.89	124.08	35.06	103.45	185.52	162.73	66.68	111.76	163.46	1hc9b	88.69	72.17	17.67	79.95	57.59	54.02	135.11	67.77	139.45	106.11	67.61	123.18	66.93	56.81	69.42	60.83	35.65	99.9	70.57	90.69	46.06	59.09	119.69	117.1
1hc9	139.19	65.15	103.58	97.8	91.96	85.17	108.84	59.85	66.37	106.13	75.22	69.4	0.67	0	56.36	73.04	108.35	35.65	101.72	187.61	164.68	67.49	115.37	163.31	1hc9	78.82	71.82	18.36	94.76	54.96	67.71	129.76	66.58	142.24	106.38	67.88	119.13	67.2	56.9	87.71	61.5	49.08	107.95	70.84	110.76	42.29	58.78	126.24	119.81
1iq9	120.53	50.41	116.04	96.34	57.12	106.27	92.34	81.59	54.79	78.91	25	54.56	71.81	56.36	0	8.7	102.83	65.39	103.74	148.31	145.18	51.15	125.95	146.15	1iq9	97.22	13.04	82.96	18.68	0	0	110.5	68.44	117.8	52.8	74.64	124.61	72.42	17.32	0	83.36	103.2	140.43	51.98	88.76	52.55	0	101.28	98.19
1je9	118.89	75.79	111.32	95.5	70.46	108.93	75.96	52.25	75.35	65.21	23.5	82.36	64.89	73.04	8.7	0	91.69	73.37	109.5	166.83	145.76	88.55	132.01	144.53	1je9	97	7.66	52.4	14.34	17.56	28.05	107.7	71.38	112.1	45.24	81.58	125.17	89.68	22.8	1.31	60.86	98.46	132.69	92.2	116.4	54.73	18.42	101.7	102.21
1jgk	170.54	130.14	143.03	91.75	130.85	88.9	106.03	112.22	95.84	126.38	82.71	130.39	124.08	108.35	102.83	91.69	0	85.58	105.51	207.88	194.45	111.22	148.28	195.76	1jgk	114.39	78.71	116.59	93.17	107.67	97.58	163.15	104.57	171.01	119.13	111.31	145.08	108.77	75.09	103.24	101.97	114.19	154.26	97.31	124.25	116.5	101.63	142.17	127.46
1kba	135.54	67.52	105.77	107.29	115.65	89.5	111.83	55.86	68.72	105.6	87.83	73.07	35.06	35.65	65.39	73.37	85.58	0	103.57	182.12	162.61	69.08	114.12	163.26	1kba	93.55	71.03	34.17	77.21	71.65	77.78	126.71	70.23	136.27	97.03	68.35	126.6	69.99	82.23	86.24	56.09	84.49	105.38	69.19	80.39	43.26	67.85	124.11	118.04
1kbs	169.89	57.01	72.74	55.04	116.78	104.39	132.68	97.99	57.01	131.31	112.2	54.52	103.45	101.72	103.74	109.5	105.51	103.57	0	191.25	189.16	62.63	121.45	187.99	1kbs	128.66	107.52	104.72	106.06	111.58	110.29	159.2	59.22	168.1	108.04	66.02	125.35	54.92	111.88	108.41	93.84	119.44	113.59	70.16	90.06	109.53	111.54	152.26	147.95
1ks6	161.46	159.68	209.31	171.07	158.09	142.18	170.63	174.9	156.08	163.94	172.83	158.25	185.52	187.61	148.31	166.83	207.88	182.12	191.25	0	32.51	158.54	216.66	33.14	1ks6	191.43	146.05	186.23	144.11	148.45	145.96	183.03	158.97	167.69	177.07	178.47	204.26	176.79	147.65	143.92	173.45	214.05	215.76	159.97	199.35	161.72	162.39	169.41	165.84
1ktz	173.05	158.27	180.84	185.4	158.5	145.33	169.38	154.43	155.01	168.81	146.62	157.18	162.73	164.68	145.18	145.76	194.45	162.61	189.16	32.51	0	157.79	216.75	1.65	1ktz	138.64	144.98	162.92	160.96	161.22	162.45	189.52	155.44	150.5	158.78	158.46	188.07	158.62	164.18	144.23	153.84	192.98	193.51	158.38	179.48	182.75	148.04	156.92	161.29
1kxi	121.08	40.62	79.89	53.55	80.93	68.96	69.77	61.58	31.9	64.02	71.59	42.05	66.68	67.49	51.15	88.55	111.22	69.08	62.63	158.54	157.79	0	115.2	157.38	1kxi	82.29	82.49	64.65	75.81	74.43	73.74	129.09	11.87	122.97	72.21	30.57	119	29.67	53.95	89.44	61.77	95.45	151.42	26.21	45.61	84.52	57.85	126.65	109.32
1lsi	196.52	129.42	133.97	123.63	150.05	144.56	148.49	108.58	116.58	145.76	131.31	118.13	111.76	115.37	125.95	132.01	148.28	114.12	121.45	216.66	216.75	115.2	0	216.06	1lsi	166.89	127.85	90.77	142.77	129.33	130.44	175.01	127.99	196.65	148.19	132.23	149.16	130.67	131.45	126.82	115.01	110.29	144.08	115.85	132.09	88.08	129.65	186.31	167.58
1m9z	172.32	157.84	166.31	183.81	158.29	144.94	168.21	154.02	154.58	167.86	146.19	156.77	163.46	163.31	146.15	144.53	195.76	163.26	187.99	33.14	1.65	157.38	216.06	0	1m9z	142.19	145.43	162.09	146.01	146.99	160.32	188.69	155.01	149.87	158.03	158.03	205.16	158.43	167.39	143.8	154.09	193.43	192.5	158.11	179.29	181.54	169.53	156.47	159.76
1mr6	141.43	86.23	115.4	122.62	112.08	76.19	115.06	72.65	88.37	111.79	85.96	89.9	88.69	78.82	97.22	97	114.39	93.55	128.66	191.43	138.64	82.29	166.89	142.19	1mr6	0	98.7	82.7	104.88	87.18	84.47	126.78	88.42	154.44	102	95.7	147.01	91.92	81.64	97.03	102.44	115.84	130.77	89.84	106.78	84.97	86.06	113.68	108.09
1nor	117.57	72.77	94.66	98.24	56.3	86.57	70.7	72.79	53.39	63.27	32.14	53.98	72.17	71.82	13.04	7.66	78.71	71.03	107.52	146.05	144.98	82.49	127.85	145.43	1nor	98.7	0	81.2	14.28	30.94	30.95	106.32	54.32	112.1	52.5	69.86	125.25	56.02	12.3	1.81	73.8	102.36	129.47	54.24	89.52	55.19	28.98	102.44	114.11
1ntn	135.97	65.61	105.4	97.26	112.46	83.07	106.16	53.63	71.83	87.51	77.02	69.08	17.67	18.36	82.96	52.4	116.59	34.17	104.72	186.23	162.92	64.65	90.77	162.09	1ntn	82.7	81.2	0	54.3	52.5	46.91	131.64	66.76	136.46	99.88	66.18	112.83	69.34	73.2	59.61	61.62	54.36	116.19	65.58	86.58	34.37	51.68	124.3	116.01
1ntx	116.45	75.69	100.12	103.48	51.48	89.97	87.12	64.41	78.57	58.73	24.82	58.96	79.95	94.76	18.68	14.34	93.17	77.21	106.06	144.11	160.96	75.81	142.77	146.01	1ntx	104.88	14.28	54.3	0	22.28	17.07	115.8	56.46	112.06	40.56	99.84	126.29	81.72	43.2	25.93	50.12	82.48	146.93	78.74	79.1	72.57	18.46	102.44	102.71
1nxb	119.67	57.51	104.48	107	54.62	111.13	84.66	54.79	78.85	66.77	31.78	79.92	57.59	54.96	0	17.56	107.67	71.65	111.58	148.45	161.22	74.43	129.33	146.99	1nxb	87.18	30.94	52.5	22.28	0	0.89	120.44	60.06	118.02	44.62	61.62	127.19	61.02	25.72	31.63	75.5	78.78	113.63	57.12	79.94	70.83	2.28	107.98	104.29
1qkd	118.66	77.24	100.03	106.95	55.01	89.58	91.31	74.4	78.4	80.96	31.89	60.01	54.02	67.71	0	28.05	97.58	77.78	110.29	145.96	162.45	73.74	130.44	160.32	1qkd	84.47	30.95	46.91	17.07	0.89	0	122.13	59.61	116.59	45.41	73.55	128.92	80.03	26.15	31.1	56.25	92.83	117.3	76.13	85.85	71.4	1.37	108.35	101.06
1rew	162.55	126.93	146.7	142.4	123.84	124.99	138.26	124.51	128.91	139.09	124.66	127.76	135.11	129.76	110.5	107.7	163.15	126.71	159.2	183.03	189.52	129.09	175.01	188.69	1rew	126.78	106.32	131.64	115.8	120.44	122.13	0	127.76	159.06	118.26	142.3	159.57	140.42	120.04	110.23	123.56	162.02	170.27	127.72	147.02	124.49	120.54	147.3	117.25
1rl5	114.87	10.89	36.68	38.94	144.56	72.33	110.38	55.97	9.17	89.07	77.28	7	67.77	66.58	68.44	71.38	104.57	70.23	59.22	158.97	155.44	11.87	127.99	155.01	1rl5	88.42	54.32	66.76	56.46	60.06	59.61	127.76	0	116.48	69.36	18.9	122.87	14.88	67.98	78.67	54.8	80.82	99.65	10.58	45.7	87.55	74.06	107.26	113.17
1s4y	23.23	127.21	164.22	141.58	146.54	144.51	129.78	116.03	117.17	121.75	119.94	117.36	139.45	142.24	117.8	112.1	171.01	136.27	168.1	167.69	150.5	122.97	196.65	149.87	1s4y	154.44	112.1	136.46	112.06	118.02	116.59	159.06	116.48	0	117.1	119.28	178.01	115.8	140.22	115.93	120.3	162.5	181.09	118.34	142.28	136.19	128.5	144.92	144.01
1tfs	117.25	73.43	92.58	126.46	64.8	91.51	88.52	105.73	70.91	62.67	56.88	89.64	106.11	106.38	52.8	45.24	119.13	97.03	108.04	177.07	158.78	72.21	148.19	158.03	1tfs	102	52.5	99.88	40.56	44.62	45.41	118.26	69.36	117.1	0	97.8	140.81	74.86	54.58	47.93	103.24	113.54	162.93	92.86	107.2	107.09	46.68	111.8	111.31
1tgx	117.99	25.29	60.4	47.18	109.94	70.15	85.9	59.63	16.23	85.57	78.46	15.2	67.61	67.88	74.64	81.58	111.31	68.35	66.02	178.47	158.46	30.57	132.23	158.03	1tgx	95.7	69.86	66.18	99.84	61.62	73.55	142.3	18.9	119.28	97.8	0	108.81	7.38	59.32	76.49	59.66	98.76	103.05	5.02	30.62	80.17	62.42	107.72	110.47
1txa	176.74	120.32	102.21	129.45	136.41	129.82	140.89	127.32	121.54	139.06	126.35	119.81	123.18	119.13	124.61	125.17	145.08	126.6	125.35	204.26	188.07	119	149.16	205.16	1txa	147.01	125.25	112.83	126.29	127.19	128.92	159.57	122.87	178.01	140.81	108.81	0	107.61	125.25	126.9	121.93	126.01	126.86	118.15	113.09	90.4	130.17	168.11	162.34
1ug4	115.91	19.05	57.44	59.48	109.34	69.17	85.86	56.09	11.55	86.11	77.8	8.72	66.93	67.2	72.42	89.68	108.77	69.99	54.92	176.79	158.62	29.67	130.67	158.43	1ug4	91.92	56.02	69.34	81.72	61.02	80.03	140.42	14.88	115.8	74.86	7.38	107.61	0	58.56	74.41	57.4	97.56	107.21	14.78	42.32	72.47	62.64	107.62	111.07
1v6p	120.53	49.99	96.28	102.54	64.94	67.17	91.14	43.53	63.89	63.67	10.14	58.18	56.81	56.9	17.32	22.8	75.09	82.23	111.88	147.65	164.18	53.95	131.45	167.39	1v6p	81.64	12.3	73.2	43.2	25.72	26.15	120.04	67.98	140.22	54.58	59.32	125.25	58.56	0	22.47	53.14	98.82	114.27	60.22	77.16	74.01	26.56	122.92	100.21
1vb0	117.04	73.84	97.83	90.65	56.87	87.76	82.75	76.96	73.44	78.5	26.01	74.05	69.42	87.71	0	1.31	103.24	86.24	108.41	143.92	144.23	89.44	126.82	143.8	1vb0	97.03	1.81	59.61	25.93	31.63	31.1	110.23	78.67	115.93	47.93	76.49	126.9	74.41	22.47	0	58.55	98.05	129.54	71.93	94.75	52.26	32.21	104.65	113.48
	1bte	1cdt	1chv	1cre	1drs	1f94	1fas	1ff4	1ffj	1fsc	1g6m	1h0j	1hc9b	1hc9	1iq9	1je9	1jgk	1kba	1kbs	1ks6	1ktz	1kxi	1lsi	1m9z		1mr6	1nor	1ntn	1ntx	1nxb	1qkd	1rew	1rl5	1s4y	1tfs	1tgx	1txa	1ug4	1v6p	1vb0	1vyc	1w6b	2abx	2ccx	2cdx	2ctx	2era	2fd62	2fd63
1vyc	110.57	60.25	78.46	94.26	127.92	78.39	113.82	33.01	55.41	97.23	51.64	61.36	60.83	61.5	83.36	60.86	101.97	56.09	93.84	173.45	153.84	61.77	115.01	154.09	1vyc	102.44	73.8	61.62	50.12	75.5	56.25	123.56	54.8	120.3	103.24	59.66	121.93	57.4	53.14	58.55	0	76.14	99.45	58.62	78.9	84.15	58.94	113.5	108.37
1w6b	155.15	93.81	107	109.5	139.2	108.89	116.68	78.93	94.31	113.55	87.86	97.08	35.65	49.08	103.2	98.46	114.19	84.49	119.44	214.05	192.98	95.45	110.29	193.43	1w6b	115.84	102.36	54.36	82.48	78.78	92.83	162.02	80.82	162.5	113.54	98.76	126.01	97.56	98.82	98.05	76.14	0	140.07	96.2	101.34	80.81	79.48	144.48	136.45
2abx	194.12	112.94	116.43	135.75	173.83	122.74	146.65	105.24	99.58	141.26	135.55	106.17	99.9	107.95	140.43	132.69	154.26	105.38	113.59	215.76	193.51	151.42	144.08	192.5	2abx	130.77	129.47	116.19	146.93	113.63	117.3	170.27	99.65	181.09	162.93	103.05	126.86	107.21	114.27	129.54	99.45	140.07	0	107.61	140.15	114.4	122.93	151.33	174.74
2ccx	118.29	17.03	69.98	40.1	83.1	65.03	98.62	60.09	10.97	85.51	76.66	12.34	70.57	70.84	51.98	92.2	97.31	69.19	70.16	159.97	158.38	26.21	115.85	158.11	2ccx	89.84	54.24	65.58	78.74	57.12	76.13	127.72	10.58	118.34	92.86	5.02	118.15	14.78	60.22	71.93	58.62	96.2	107.61	0	62.12	79.79	57.92	106.32	110.13
2cdx	140.25	19.07	62.44	73.12	138.72	102.19	109.92	83.17	0	112.23	89.58	29.04	90.69	110.76	88.76	116.4	124.25	80.39	90.06	199.35	179.48	45.61	132.09	179.29	2cdx	106.78	89.52	86.58	79.1	79.94	85.85	147.02	45.7	142.28	107.2	30.62	113.09	42.32	77.16	94.75	78.9	101.34	140.15	62.12	0	107.37	86.82	115.6	118.63
2ctx	134.18	66.8	92.11	101.97	112.91	97.98	100.51	80.78	67.8	79.82	55.25	94.45	46.06	42.29	52.55	54.73	116.5	43.26	109.53	161.72	182.75	84.52	88.08	181.54	2ctx	84.97	55.19	34.37	72.57	70.83	71.4	124.49	87.55	136.19	107.09	80.17	90.4	72.47	74.01	52.26	84.15	80.81	114.4	79.79	107.37	0	73.09	122.01	131.14
2era	119.91	82.11	101.92	103.18	57.4	111.71	84.84	55.63	80.11	85.69	32.64	62.84	59.09	58.78	0	18.42	101.63	67.85	111.54	162.39	148.04	57.85	129.65	169.53	2era	86.06	28.98	51.68	18.46	2.28	1.37	120.54	74.06	128.5	46.68	62.42	130.17	62.64	26.56	32.21	58.94	79.48	122.93	57.92	86.82	73.09	0	109.28	99.35
2fd62	147.75	104.47	132.42	142.26	131.78	125.25	123.8	107.41	112.29	120.35	97.42	113.44	119.69	126.24	101.28	101.7	142.17	124.11	152.26	169.41	156.92	126.65	186.31	156.47	2fd62	113.68	102.44	124.3	102.44	107.98	108.35	147.3	107.26	144.92	111.8	107.72	168.11	107.62	122.92	104.65	113.5	144.48	151.33	106.32	115.6	122.01	109.28	0	116.27
2fd63	144.2	111.86	130.95	130.03	116.79	107.18	120.31	107.74	111.6	111.22	102.99	111.03	117.1	119.81	98.19	102.21	127.46	118.04	147.95	165.84	161.29	109.32	167.58	159.76	2fd63	108.09	114.11	116.01	102.71	104.29	101.06	117.25	113.17	144.01	111.31	110.47	162.34	111.07	100.21	113.48	108.37	136.45	174.74	110.13	118.63	131.14	99.35	116.27	0
2fd6	142.79	101.81	124.98	131.62	113.34	98.01	132.5	99.23	104.01	121.55	101.82	105.12	119.55	118.26	97.66	111.06	145.35	114.45	136.02	169.83	147.16	105.03	169.75	146.51	2fd6	102.72	99.58	106.62	97.2	101.88	102.93	141.2	98.92	140.72	108.84	101.68	166.15	102.02	102.18	107.03	102.94	130.24	162.53	105.72	112.72	128.99	104.5	107.66	110.63
2h5f	137.89	78.33	92.58	109.9	149.06	103.03	105.06	76.69	99.53	88.77	96.24	82.4	89.23	92.18	82.88	71.92	88.35	87.93	110.06	165.37	145.94	85.01	141.47	142.79	2h5f	78.5	83.52	82.84	65.9	69.64	67.21	135.36	78.16	131.3	87.1	80.42	140.95	79.1	70.76	84.81	80.54	114.8	134.05	96.34	94.82	87.23	70.84	107.9	109.75
2h7zb	133.32	86.64	90.39	123.11	157.39	83.98	117.77	92.76	88.02	82.78	87.63	90.73	103.8	100.65	86.73	68.21	131.76	103	112.99	169.72	145.37	96.76	140.1	144.8	2h7zb	79.07	86.55	76.53	86.61	70.01	67.02	125.93	90.55	131.51	104.31	94.19	136.7	90.57	69.51	65.9	98.31	124.21	126.66	96.29	92.21	97.2	70.23	104.99	105.38
2h7z	129.81	70.51	104.62	100.8	119.16	72.03	86.66	96.93	74.23	83.21	90.84	77.84	85.29	84.94	68.54	66.64	116.01	83.61	111.54	145.61	144.72	80.75	143.11	143.77	2h7z	78.38	63.92	100.04	66.72	73.66	67.47	124.44	75.14	148.22	85.46	78.04	133.53	75.52	69.96	67.79	101.4	126.34	154.37	77.56	119.3	81.01	70.42	98.66	102.03
2hlq	110.5	117.42	130.57	152.59	173.49	141.14	160.51	135.96	125.94	155.6	128.71	126.65	162.22	152.19	131.87	151.55	187.44	161.08	153.99	154.02	177.29	125.78	202.38	176.34	2hlq	154.09	126.65	145.31	146.03	128.93	128.3	164.03	144.77	105.25	145.25	123.27	187.26	122.57	129.49	128.94	132.27	167.11	193.68	122.37	168.53	166.34	130.89	182.19	181.18
2jqp	149.94	68.82	106.39	85.81	117.91	126.02	113.45	67.6	71.16	109.94	72.87	70.89	79.66	92.59	74.55	69.03	65.54	76.78	103.19	179.64	178.53	74.8	123.42	176.98	2jqp	73.09	75.71	93.75	72.13	81.87	83.16	137.91	69.41	149.77	81.93	81.31	127.18	79.65	74.27	78.7	60.97	115.73	145.02	72.93	114.57	106.34	81.63	98.77	107.08
2ofs	139.53	105.25	110.84	133.14	106.32	82.39	145.48	100.25	105.01	118.91	99.32	105.74	116.77	117.04	120.62	114.6	156.11	115.55	137.22	148.53	144.96	103.65	171.15	145.41	2ofs	87.58	119.1	112.86	103.16	109.16	96.83	134.66	103.4	137.8	102.68	104.28	160.51	104.56	122.88	98.45	107.54	142.14	145.53	106	145.32	129.75	119.82	120.04	85.31
2pjb	176.77	158.27	163.26	186.12	162.7	146.73	169.32	154.43	155.01	168.81	146.62	157.18	162.73	164.68	145.18	146.16	197.49	162.61	189.16	30.61	0	157.79	217.91	1.65	2pjb	137.06	147.36	162.42	147.84	169.74	148.77	189.12	155.44	150.5	158.78	158.46	205.61	158	149.58	144.23	153.84	192.98	187.43	158.3	177.94	182.37	148.38	159.3	161.21
2pjy	164.67	123.41	143.5	140.26	121.08	127.57	142.48	128.47	126.33	130.67	123.12	126.9	135.31	135.58	116.54	111.88	167.29	128.25	155.22	195.35	189.16	130.15	168.13	188.43	2pjy	137.18	112.16	131.42	113.74	119.38	119.41	108.6	126.06	149.58	121.96	117.26	155.43	114.06	126.78	113.43	128.26	158.78	161.59	127.18	151.92	127.89	120.66	150.8	147.93
2qj9	162.83	121.17	148.88	123.16	124.12	125.27	141.92	125.73	122.19	139.27	103.54	128.08	129.27	129.3	111	107.9	151.77	121.49	161.06	182.65	186.9	124.21	174.21	184.27	2qj9	136.84	108.18	124.46	109.7	122.86	120.19	4.2	128.08	161.48	119.44	142.7	159.75	140.76	120.22	120.63	124.22	154.86	171.11	128.06	147.36	126.81	123.26	140.5	118.91
2vlw	110.3	53.94	102.67	84.13	80.43	89.08	111.15	30	54.22	96.84	64.45	56.19	68.12	66.61	82.23	70.37	105.22	63.56	92.19	171.76	148.57	57.3	123.74	148.14	2vlw	82.57	71.91	63.49	73.89	74.83	74.58	120.39	51.59	107.25	80.97	77.39	118.76	55.09	63.67	70.88	46.11	86.79	113.36	66.05	79.93	91.74	77.27	102.17	105.04
3ebx	119.31	81.39	101.18	102.14	54.26	110.99	72	54.91	79.27	64.85	31.78	69.7	55.65	57.4	29.92	17.56	99.03	64.77	110.8	160.33	168.18	57.13	131.01	168.35	3ebx	85.06	28.12	52.56	17.6	0.54	0.35	120.06	60.94	117.24	49.44	61.68	124.81	61.9	25.72	31.35	78.7	91.3	123.63	57.2	85.84	74.11	1.72	108.88	98.57
3era	118.79	77.37	102.28	106.98	56.28	110.59	91.44	74.53	80.11	81.47	34.48	60.14	54.15	67.84	0	17.26	112.59	77.81	110.42	145.37	147.1	73.87	135.71	168.61	3era	85.16	19.2	47.04	17.28	1.1	0.19	122.26	79	137.4	45.54	80.74	129.05	80.16	25.4	31.31	54.82	93.04	137.19	76.26	87.64	71.51	1.78	108.68	101.21
2jve	131.99	91.05	101.46	111.12	121.1	100.59	111.78	83.35	96.77	103.97	83.76	97.58	105.11	103.92	85.58	86.2	134.07	103.83	131.42	190.99	165.48	88.41	158.85	166.97	2jve	126.94	86.8	102.58	89.2	85.78	84.19	116.94	89.7	134.16	85.74	98.7	151.53	96.54	83.86	84.99	91.16	117.12	136.11	96.8	139.84	99.33	85.46	119.54	115.05
[truncated: 15 more columns]
