# Supplementary material for: Solution Structure and Phylogenetics of Prod1, a Member of the Three-Finger Protein Superfamily Implicated in Salamander Limb Regeneration
Source: PLoS One. 2009 Sep 22;4(9):e7123. doi: 10.1371/journal.pone.0007123 (PMC2740830; doi:10.1371/journal.pone.0007123)
Supplement: Table S2 — Groupings, accession numbers and descriptions of the sequences found in the phylogenetic tree depicted in Figure 4. Families are arranged in alphabetical order. Individual sequences within a family are arranged corresponding to a clockwise readout of the tree branches in Figure 4. (0.04 MB XLS) [file pone.0007123.s009.xls]

## Sheet: Phyml
Table S2. Details of single-domain TFP groups found in the phylogenetic analysis using PhyML.
Group	Uniprot code	Description in database	Species
CD59	Q5F2I9_ONCMY	CD59-like 2	Rainbow trout
CD59	ENSDARP00000095468	Hypothetical protein	Zebrafish
CD59	Q4TBG8_TETNG	Open reading frame	Green pufferfish
CD59	Q64HX7_ONCMY	CD59-like	Rainbow trout
CD59	Q2I168_ICTPU	Hypothetical protein	Channel catfish
CD59	Q32PA1_BOVIN	CD59	Cow
CD59	CD59_PIG	CD59	Pig
CD59	ENSLAFP00000013099	Hypothetical protein	African bush elephant
CD59	UPI00004A5F08	CD59	Dog
CD59	ENSFCAP00000009412	Hypothetical protein	Dog
CD59	CD59_HUMAN	CD59	Human
CD59	ENSOGAP00000002966	Hypothetical protein	Garnett's greater bushbaby
CD59	ENSSTOP00000010224	Hypothetical protein	Thirteen-lined ground squirrel
CD59	CD59_RABIT	CD59	Rabbit
CD59	CD59_RAT	CD59	Rat
CD59	CD59A_MOUSE	CD59A	Mouse
CD59	DY403174	Similar to CD59	Bushmaster snake
CD59	UPI000155BA78	Similar to CD59	Duckbill platypus
CD59	ENSMODP00000012260	Hypothetical protein	Short-tailed gray opossum
CD59	TC00268	Expressed sequence tag	Ambystoma tigrinum
CD59	UPI0000E805D4	Similar to CD59	Chicken
DRTP1	Q2KKY5_SINCH	Drtp1	Chinese perch
DRTP1	Q4RYA4_TETNG	Open reading frame	Green pufferfish
DRTP1	A8WDH6_PAROL	Hypothetical protein	Japanese flounder
DRTP1	O13165_SALFO	Differentially regulated trout 1 (Drtp1)	Brook trout
DRTP1	Q1PD41_LARCR	Drtp1	Croceine croaker
DRTP1	Q4T713_TETNG	Open reading frame	Green pufferfish
DRTP1	Q6TXT1_CTEID	Neurotoxin/C59/Ly-6-like	Grass carp
GML	ENSETEP00000004237	Hypothetical protein	Lesser hedgehog tenrec
GML	ENSMLUP00000008871	Hypothetical protein	Little brown bat
GML	Q32P93_BOVIN	GPI-anchored molecule-like (GML)	Cow
GML	GML_HUMAN	GML/Ly6DL	Human
GML	ENSOCUP00000009135	Hypothetical protein	Rabbit
GML	ENSOCUP00000012894	Hypothetical protein	Rabbit
GML	UPI00015611D9	Similar to GML	Horse
GML	ENSEEUP00000002426	Hypothetical protein	Western European hedgehog
GML	ENSDNOP00000013856	Hypothetical protein	Nine-banded armadillo
GML	UPI00006075A8	Hematopoietic Cell Transcript 3	Mouse
GML	Q9DAP4_MOUSE	Hematopoietic Cell Transcript 1	Mouse
GML	UPI00005071BD	Similar to GPI-anchored molecule-like	Rat
GPIHBP1	UPI00005A29F0	Similar to GPIHBP1	Dog
GPIHBP1	UPI00015611D3	Similar to GPIHBP1	?
GPIHBP1	HDBP1_HUMAN	GPI-anchored HDL-binding 1 (GPIHBP1)	Human
GPIHBP1	ENSETEP00000005663	Hypothetical protein	Lesser hedgehog tenrec
GPIHBP1	ENSSTOP00000009471	Hypothetical protein	Thirteen-lined ground squirrel
GPIHBP1	ENSOANP00000015826	Hypothetical protein	Duckbill platypus
Ly6A	LY6B_RAT	Ly6-B	Rat
Ly6A	Q63318_RAT	Ly6-C	Rat
Ly6A	Q91XG0_MOUSE	Ly6-C1	Mouse
Ly6A	UPI000155362C	Similar to Ly6-C	Mouse
Ly6A	LY6I_MOUSE	L6-I	Mouse
Ly6A	Q3U8E9_MOUSE	Hypothetical protein	Mouse
Ly6A	LY6A_MOUSE	Ly6-A2/6-E1	Mouse
Ly6A	Q8R155_MOUSE	cDNA	Mouse
Ly6A	UPI0000D8B0AB	Hypothetical protein	Mouse
Ly6A	LY6F_MOUSE	Ly6-F	Mouse
Ly6D	LY6D_BOVIN	Ly6-D	Bovine
Ly6D	ENSSTOP00000014796	Hypothetical protein	Thirteen-lined ground squirrel
Ly6D	ENSMLUP00000000281	Hypothetical protein	Little brown bat
Ly6D	LY6D_MOUSE	Ly6-D	Mouse
Ly6D	UPI000025195B	Ly6-D	Rat
Ly6D	LY6D_HUMAN	Ly6-D	Human
Ly6D	ENSEEUP00000003436	Hypothetical protein	Western European hedgehog
Ly6D	ENSDNOP00000012833	Hypothetical protein	Nine-banded armadillo
Ly6D	UPI0000F2C8D0	Similar to Ly6-D	Short-tailed gray opossum
Ly6E	Q1RMM2_BOVIN	Ly6-E	Cow
Ly6E	ENSLAFP00000010640	Hypothetical protein	African bush elephant
Ly6E	LY6E_HUMAN	Ly6-E	Human
Ly6E	ENSCPOP00000003516	Hypothetical protein	Guinea pig
Ly6E	ENSCPOP00000004036	Hypothetical protein	Guinea pig
Ly6E	LY6E_MOUSE	Ly6-E	Mouse
Ly6E	LY6E_CHICK	Ly6-E	Chicken
Ly6E	UPI000060FD78	Similar to stem cell antigen 2	Chicken
Ly6E	B5FYB6_TAEGU	Putative stem cell antigen (PSCA) 2 variant 2	Zebra finch
Ly6G	PATE3_HUMAN	Prostate and testis expressed protein 3	Human
Ly6G	PATE3_MOUSE	Prostate and testis expressed protein 3	Mouse
Ly6G	LY65B_MOUSE	Ly6-G5b	Mouse
Ly6G	LY65B_HUMAN	Lymphocyte antigen 6 (Ly6) G5b	Human
Ly6G	LY66C_HUMAN	Ly6-G6c	Human
Ly6G	PATE4_HUMAN	Prostate and testis expressed protein 4	Human
Ly6G	PATE4_MOUSE	Prostate and testis expressed protein 4	Mouse
Ly6G	A1L456_HUMAN	C9Open reading frame57	Human
Ly6G	Q4RUX7_TETNG	Open reading frame	Green pufferfish
Ly6G	B1N1B6__MELGA	Hep21	Turkey
Ly6K	ENSEEUP00000002980	Hypothetical protein	Western European hedgehog
Ly6K	UPI0000DBF910	17 KDA PROTEIN.	Rat
Ly6K	LY6K_MOUSE	Ly6K	Mouse
Ly6K	ENSLAFP00000009893	Hypothetical protein	African bush elephant
Ly6K	LY6K_HUMAN	Ly6K	Human
Ly6K	ENSFCAP00000011611	Hypothetical protein	Dog
Ly6K	UPI0000614220	Hypothetical protein	Cow
Lynx1	UPI0000F2C8CF	Hypothetical protein	Short-tailed gray opossum
Lynx1	LYNX1_HUMAN	Ly6/neurotoxin-like 1	Human
Lynx1	ENSOANP00000013722	Hypothetical protein	Duckbill platypus
LyPD1	LYPD1_MOUSE	Ly6/PLAUR domain-containing 1 (LYPD1)	Mouse
LyPD1	UPI0001561142	similar to Ly6-H	Horse
LyPD2	ENSOANP00000022202	Hypothetical protein	Duckbill platypus
LyPD2	UPI0000F2C8CC	Similar to RGTR430	Short-tailed gray opossum
LyPD2	UPI0000E7FFAC	Hypothetical protein	Chicken
LyPD2	LYPD2_HUMAN	Ly6/PLAUR domain-containing 2 (LYPD2)	Human
LyPD3	ENSGACP00000003783	Hypothetical protein	Three-spined stickleback
LyPD3	UPI000054A3A4	Hypothetical protein	Zebrafish
LyPD3	Q4SZK4_TETNG	Open reading frame	Green pufferfish
LyPD3	Q4SZK5_TETNG	Open reading frame	Green pufferfish
LyPD3	M003046	Expressed sequence tag	Ambystoma mexicanum
LyPD3	LYPD3_MOUSE	Ly6/PLAUR domain-containing 3	Mouse
LyPD3	LYPD5_MOUSE	Ly6/PLAUR domain-containing 5	Mouse
LyPD3	SACA4_HUMAN	Sperm acrosome membrane-associated 4	Human
LyPD5	A6QP04_BOVIN	Ly6/PLAUR domain-containing 5 (LYPD5)	Bovine
LyPD5	B4DWV3_HUMAN	Similar to LYPD5	Human
LyPD5	UPI0000F2D082	Hypothetical protein	Short-tailed gray opossum
LyPD6	LYPD6_HUMAN	Ly6/PLAUR domain-containing 6 (LYPD6)	Human
LyPD6	Q4SEC6_TETNG	Open reading frame	Green pufferfish
LyPD6	LPD6B_HUMAN	Ly6/PLAUR domain-containing 6B (LYPD6B)	Human
LyPD6	Q501S7_DANRE	LyPD6B	Zebrafish
PMF	Q0GAK9_PLEYO	PMF	Yonahlossee salamander
PMF	Q0GAC8_9SALA	PMF	Southern red-backed salamander
PMF	Q0GAF2_9SALA	PMF	Red-backed salamander
PMF	Q0GAH6_9SALA	PMF	Webster's salamander
PMF	Q0GAI8_9SALA	PMF	Southern zigzag salamander
PMF	Q0GAI0_9SALA	PMF	Webster's salamander
PMF	Q0GAP6_9SALA	PMF	Southern gray-cheeked salamander
PMF	Q0GB76_9SALA	PMF	Red-legged salamander
PMF	Q0GAL7_9SALA	PMF	Southern Appalachian salamander
PMF	Q0GAQ0_9SALA	PMF	Kentucky salamander
PMF	Q0GAF9_9SALA	PMF	Wehrle's salamander
PMF	Q0GAC1_9SALA	PMF	Western tan-backed salamander
PMF	Q0GAB3_9SALA	Plethodontid modulating factor (PMF)	Seal salamander
PMF	Q0GAB7_9SALA	PMF	Clouded salamander
PMF	Q0GB75_9SALA	PMF	Red-legged salamander
PMF	Q0GB70_9SALA	PMF	Red-legged salamander
PMF	Q0GB74_9SALA	PMF	Red-legged salamander
Prod1	A8D0E6_NOTVI	Prod1	Notophthalmus viridescens
Prod1	TC06378	Expressed sequence tag	Ambystoma tigrinum
PSCA	UPI000060FD7B	Hypothetical protein	Chicken
PSCA	Q9D7U0_MOUSE	Prostate stem cell antigen (PSCA)	Mouse
PSCA	ENSCPOP00000011856	Hypothetical protein	Guinea pig
PSCA	PSCA_HUMAN	PSCA	Human
SLURP1	ENSFCAP00000000114	Hypothetical protein	Dog
SLURP1	ENSEEUP00000011915	Hypothetical protein	Western European hedgehog
SLURP1	UPI00005A29EA	Secreted Ly-6/uPAR-related 1 (SLURP1)	Dog
SLURP1	UPI0000EBD607	Similar to SLURP1	Cow
SLURP1	SLUR1_HUMAN	SLURP1	Human
SLURP1	SLUR1_MOUSE	SLURP1	Mouse
SLURP1	UPI0000F2C8CA	similar to ARS component B	Short-tailed gray opossum
SLURP2	ENSFCAP00000002698	Hypothetical protein	Dog
SLURP2	SLUR2_HUMAN	Secreted Ly-6/uPAR-related 2 (SLURP2)	Human
SLURP2	ENSSARP00000012890	Hypothetical protein	European shrew
SLURP2	SLUR2_MOUSE	SLURP2	Mouse
Sodefrin-like factors	Q4FAC9_9SALA	Sodefrin-like factor	Eurycea wilderae
Sodefrin-like factors	Q4FAE2_9SALA	Sodefrin-like factor	Desmognathus monticola
Sodefrin-like factors	Q4FAE1_9SALA	Sodefrin-like factor	Siskiyou Mountains salamander
Sodefrin-like factors	Q2EFC7_9SALA	Sodefrin-like factor	Spot-bellied salamander
Sodefrin-like factors	Q2EFD3_9SALA	Sodefrin-like factor	Valley and ridge salamander
Sodefrin-like factors	Q4FAD0_9SALA	Sodefrin-like factor	Aneides ferreus
Sodefrin-like factors	B2CM90_TRIVL	Sodefrin-like factor	Smooth newt
Sodefrin-like factors	Q9PW13_9SALA	Sodefrin-like factor	Cynops ensicauda
Sodefrin-like factors	Q8UVH1_TRICI	Sodefrin-like factor	Italian crested newt
I	UPI000065DF71	Hypothetical protein	Japanese pufferfish
I	UPI0000546982	Hypothetical protein	Zebrafish
I	ENSGACP00000006699	Hypothetical protein	Three-spined stickleback
II	ENSMODP00000015279	Hypothetical protein	Short-tailed gray opossum
II	Q9CQ11_MOUSE	Hypothetical protein	Mouse
III	TC05636	Expressed sequence tag	Ambystoma tigrinum
III	M002366	Expressed sequence tag	Ambystoma mexicanum
III	M065775	Expressed sequence tag	Ambystoma mexicanum
III	M064641-01	Expressed sequence tag	Ambystoma mexicanum
III	M065673	Expressed sequence tag	Ambystoma mexicanum
III	M002365	Expressed sequence tag	Ambystoma mexicanum
IV	Q28CY6_XENTR	Open reading frame	Xenopus tropicalis
IV	Q28J73_XENTR	Open reading frame	Xenopus tropicalis
IV	Q4SJI1_TETNG	Open reading frame	Green pufferfish
V	UPI0000F20F87	Similar to PSCA-like	Zebrafish
V	UPI0000F20F88	Similar to PSCA-like	Zebrafish
V	UPI0000F20F86	Similar to PSCA-like	Zebrafish
VI	UPI0000F2C874	Ly6 -H	Short-tailed gray opossum
VI	UPI0000F2C876	Similar to Ly6-C	Short-tailed gray opossum
VII	YS037_HUMAN	Hypothetical protein	Human
VII	UPI0000F2EBFB	Hypothetical protein	Short-tailed gray opossum
VII	Q9CQD7_MOUSE	Hypothetical protein	Mouse
VII	UPI0000F3113F	Hypothetical protein	Cow
VIII	A6NDK6_HUMAN	Hypothetical protein	Human
VIII	ENSCPOP00000004030	Hypothetical protein	Guinea pig
IX	UPI00015611D5	Similar to Ly6-H	Horse
IX	UPI0000F31E34		Bovine
IX	UPI0000F31E33		Bovine
IX	UPI0000D67293	Similar to Ly6-C	Mouse
-	Q9UMP8_HUMAN	Lymphocyte antigen 6-G6E	Human
-	M003964	Expressed sequence tag	Ambystoma mexicanum
-	M061881	Expressed sequence tag	Ambystoma mexicanum
-	DY403363	-	Bushmaster
-	LY6H_HUMAN	Ly6-H	Human
-	P38951	Xenoxin-2	Xenopus laevis
-	Q90ZP3	Secreted Ly-6/uPAR-related protein 1 (SLURP1)	Xenopus laevis
-	TC05016	Expressed sequence tag	Ambystoma tigrinum
